# Supplementary material for: Parental satisfaction towards care given at neonatal intensive care unit in Ethiopia: A systematic review and meta-analysis
Source: PLoS One. 2024 Dec 5;19(12):e0313451. doi: 10.1371/journal.pone.0313451 (PMC11620403; doi:10.1371/journal.pone.0313451)
Supplement: S5 Table — (XLSX) [file pone.0313451.s005.xlsx]

## Sheet: Sheet2
	S5 Table. Risk of bias assessment of the included studies was conducted using the Hoy 2012 tool.
S.No	Authors	Representation	Sampling	Random selection	Non response bias	Data collection	Case definition	Reliability and validity of study tools	Methods of data collection	Prevalence period	Numerator and denominator	Summary Assessment
1	Fikadu L. et al. [34]	Low risk	High risk	High risk	Low risk	Low risk	Low risk	Low risk	Low risk	Low risk	Low risk	Low risk
2	Jamie AH et al. [37]	Low risk	Low risk	Low risk	Low risk	Low risk	Low risk	Low risk	Low risk	Low risk	Low risk	Low risk
3	Workie M et al. [38]	Low risk	Low risk	High risk	Low risk	Low risk	Low risk	High risk	Low risk	Low risk	Low risk	Low risk
4	Berhan Y. [36]	Low risk	Low risk	Low risk	Low risk	Low risk	Low risk	Low risk	Low risk	High risk	Low risk	Low risk
5	Ali MS. et al. [31]	Low risk	Low risk	Low risk	Low risk	Low risk	Low risk	Low risk	Low risk	Low risk	Low risk	Low risk
6	Alle YF et al. [32]	Low risk	Low risk	Low risk	Low risk	Low risk	Low risk	Low risk	Low risk	Low risk	Low risk	Low risk
7	Alemu A. et al. [33]	Low risk	Low risk	Low risk	Low risk	Low risk	Low risk	Low risk	Low risk	Low risk	Low risk	Low risk
8	Endale H. [30]	Low risk	Low risk	Low risk	Low risk	Low risk	Low risk	Low risk	Low risk	High risk	Low risk	Low risk
9	Sileshi E et al. [39]	Low risk	Low risk	Low risk	Low risk	Low risk	Low risk	Low risk	Low risk	Low risk	Low risk	Low risk
10	Adal Z et al. [35]	Low risk	High risk	Low risk	Low risk	Low risk	Low risk	Low risk	Low risk	Low risk	Low risk	Low risk
11	Mekonnen WN et al. [29]	Low risk	High risk	Low risk	Low risk	Low risk	Low risk	Low risk	Low risk	Low risk	Low risk	Low risk
	Interpretation for Risk of bias assessment criteria tool: Acceptable (low risk); Not acceptable (high risk); unclear =high risk
	External validity
	1. Representation: Was the study’s target population a close representation of the national population in relation to relevant variables?
	2. Sampling: Was the sampling frame a true or close representation of the target population?
	3. Random selection: Was some form of random selection used to select the sample, OR was a census undertaken?
	4. Non-response bias: Was the likelihood of nonresponse bias minimal?
	Internal validity
	5. Data collection: Were data collected directly from the subjects (as opposed to a proxy)?
	6. Case definition: Was an acceptable case definition used in the study?
	7. Reliability and validity of study tool: Was the study instrument that measured the parameter of interest shown to have validity and reliability?
	8. Data collection: Was the same mode of data collection used for all subjects?
	9. Prevalence period: Was the length of the shortest prevalence period for the parameter of interest appropriate?
	10. Numerators and denominators: Were the numerator(s) and denominator(s) for the parameter of interest appropriate?
	Summary item on the overall risk of study bias
	The overall risk of bias for each study was categorized based on the number of items with a high risk of bias: low (≤ 2), moderate (3–4), and high (≥ 5)
